# Supplementary material for: Comprehensive Characterization and Antioxidant Function Prediction of Endogenous and Exogenous Peptides from Polygonatum kingianum
Source: Curr Issues Mol Biol. 2026 Jul 19;48(7):735. doi: 10.3390/cimb48070735 (PMC13408733; doi:10.3390/cimb48070735)
Supplement: Supplementary file 1 [file cimb-48-00735-s001.zip]

Archive with 1 entries (1 files):
- cimb-4414303-supplementary.pdf
